# Supplementary material for: Discovery of mCMV280: An Oral Ectoparasiticide in the Isoxazoline Class with Reduced Mammalian Brain Exposure
Source: J Med Chem. 2026 Mar 3;69(5):6199–209. doi: 10.1021/acs.jmedchem.5c03776 (PMC12990118; doi:10.1021/acs.jmedchem.5c03776)
Supplement: Supplementary file 2 [file jm5c03776_si_002.csv]

Compound	SMILE	An. stephensi LC50 at 24 h (nM)	An. stephensi LC50 at 48 h (nM)	Ae. aegypti 24h LC50 (nM)	Am. Americanum 12h LC50 (nM)	Am. Americanum 24h LC50 (nM)	An. stephensi % mortality at 200 nM at 24 h	Ae. aegypti % mortality at 200 nM	Ae. aegypti % mortality at 50 nM	Am. americanum % mortality at 200 nM at 12 h	Am. americanum % mortality at 200 nM at 24 h
Fluralaner	O=C(CNC(c1c(C)cc(C2=NO[C@@](c3cc(Cl)cc(Cl)c3)(C(F)(F)F)C2)cc1)=O)NCC(F)(F)F	39		29	170	48
Sarolaner	O=C(CS(=O)(C)=O)N1CC2(OCc3cc(C4=NO[C@@](c5cc(Cl)c(F)c(Cl)c5)(C(F)(F)F)C4)ccc32)C1	90		38							100
Afoxolaner	O=C(NCC(F)(F)F)CNC(=O)c1ccc(c2c1cccc2)C1=NO[C@@](C1)(c1cc(Cl)cc(c1)C(F)(F)F)C(F)(F)F	51		102	55	25
Lotilaner	O=C(NCC(F)(F)F)CNC(=O)c1sc(cc1C)C1=NO[C@@](C1)(c1cc(Cl)c(c(c1)Cl)Cl)C(F)(F)F	198		246	408	139
mCMN879	N#CC1=CC(Cl)=CC([C@@]2(C(F)(F)F)ON=C(C3=CC=C(C(NCC(NCC(F)(F)F)=O)=O)C(C)=C3)C2)=C1	274	173
mCMN882	O=C(CNC(C1=CC=C(C2=NO[C@@](C3=CC(Cl)=CC(C(F)(F)F)=C3)(C(F)(F)F)C2)C=C1C)=O)NCC(F)(F)F	44	26
mCMO213	O=C(CNC(C1=NC=C(C2=NO[C@@](C3=CC(Cl)=CC(Cl)=C3)(C(F)(F)F)C2)C=C1C)=O)NCC(F)(F)F						100
mCMF883	C=CCC1C(C2=CC=C(C(NCC(NCC(F)(F)F)=O)=O)C(C)=C2)=NO[C@]1(C(F)(F)F)C3=CC(Cl)=CC(Cl)=C3	110	66
mCMO036	O=C(CNC(C1=CC=C(C2=NO[C@@](C3=CC(Cl)=CC(Cl)=C3)(C(F)(F)F)C2)C=C1C(F)(F)F)=O)NCC(F)(F)F	91	51
mCMN570	ClC1=CC(Cl)=CC(C2(C(F)(F)F)ON=C(C3=CC=C(C(NC4CN(S(=O)(C)=O)C4)=O)C(C)=C3)C2)=C1	134	125
mCMV092	ClC1=CC(Cl)=CC([C@@]2(C(F)(F)F)ON=C(C3=CC=C(C(N[C@@H]4CCN(S(=O)(C)=O)C4)=O)C(C)=C3)C2)=C1							58		14	14
mCMV074	ClC1=CC(Cl)=CC([C@@]2(C(F)(F)F)ON=C(C3=CC=C(C(N[C@H]4CCN(S(=O)(C)=O)C4)=O)C(C)=C3)C2)=C1							26.7		20	30
mCMV280	ClC1=CC(Cl)=CC(C2(C(F)(F)F)ON=C(C3=CC=C(C(N[C@@H]4C[C@H](S(=O)(C)=O)C4)=O)C(C)=C3)C2)=C1	31		27	54	14		100	100	81	100
mCMV304	ClC1=CC(Cl)=CC(C2(C(F)(F)F)ON=C(C3=CC=C(C(N[C@H]4C[C@H](S(=O)(C)=O)C4)=O)C(C)=C3)C2)=C1							100	51.67	22	85
mCMY265	ClC1=CC(Cl)=CC(C2(C(F)(F)F)ON=C(C3=CC=C(C(N[C@@H]4C[C@H](S(=O)(CC)=O)C4)=O)C(C)=C3)C2)=C1							100	66	62	85
mCMY266	ClC1=CC(Cl)=CC(C2(C(F)(F)F)ON=C(C3=CC=C(C(N[C@@H]4C[C@H](S(=O)(C(C)C)=O)C4)=O)C(C)=C3)C2)=C1							26.3		0	9
mCMV503	Clc1cc([C@@]2(C(F)(F)F)ON=C(c3cc(C)c(C(NCS(=O)(C)=N)=O)cc3)C2)cc(Cl)c1							53.3	0	5	63
mCMY592	ClC1=CC(Cl)=CC(C2(C(F)(F)F)ON=C(C3=CC=C(C(N[C@@H]4C[C@H]([S@](=O)(C)=N)C4)=O)C(C)=C3)C2)=C1							94.4	6	0	25
mCMX946	ClC1=CC(Cl)=CC(C2(C(F)(F)F)ON=C(C3=CN=C(C(N[C@@H]4C[C@H](S(=O)(C)=O)C4)=O)C(C)=C3)C2)=C1							100		88	100
mCMY259	ClC1=CC(Cl)=CC(C2(C(F)(F)F)ON=C(C3=CC=C(C(N[C@@H]4C[C@H](S(=O)(C)=O)C4)=O)C(C(F)(F)F)=C3)C2)=C1							100		80	87
mCMX979	ClC1=CC(C2(C(F)(F)F)ON=C(C3=CC=C(C(N[C@@H]4C[C@H](S(=O)(C)=O)C4)=O)C(C)=C3)C2)=CC(C#N)=C1							85		40	60
